# Supplementary material for: Transcriptome Analysis Reveals the Potential Key Genes in Nutritional Deposition in the Common Carp (Cyprinus carpio)
Source: Animals (Basel). 2024 Jun 30;14(13):1939. doi: 10.3390/ani14131939 (PMC11240310; doi:10.3390/ani14131939)
Supplement: Supplementary file 1 [file animals-14-01939-s001.zip]

Archive with 2 entries (2 files):
- table.S1 qPCR Primer Sequences..xlsx
- table.S2 Results of the sequencing data quality.xlsx
