# Supplementary material for: Transcriptome Analysis Reveals the Potential Key Genes in Nutritional Deposition in the Common Carp (Cyprinus carpio)
Source: Animals (Basel). 2024 Jun 30;14(13):1939. doi: 10.3390/ani14131939 (PMC11240310; doi:10.3390/ani14131939)
Supplement: Supplementary file 1 [file animals-14-01939-s001.zip › table.S1 qPCR Primer Sequences..xlsx]

## Sheet: Sheet1
Gene Name	Primer Sequence (5′ to 3′)
fads2	F: GTATAAGACAGCGCGAGCCT
	R: CAGGTGTATGTGCCGAACCT
elovle2	F: AACACATCTGTTATGGAGTACAGT
	R: AGCCTAAGGCATCCTTTGTTGA
fabp7	F: ACAAGGACCACTGTGCGTTT
	R: ATTGCCTACTTGCCTGGTGG
lpl	F: AGCCTGGTTGCAACATGAGA
	R: GAACATGTCATTGCTCCCGC
glul	F: TCTGCTCAGTGAAGAAGGCG
	R: ATCCCACATTTCAGACGGACT
tph2	F: TGACGCCCTGGGAAAAATGA
	R: TCCTCACGCCCAGATAATCAA
setd7	F: AGATCACTGAGCAAGCTGCAA
	R: CCAGGAATTGTGACATCGGTC
ldha	F: AGCTGCAGAGGAGAAATGGTT
	R: ACATGTTGCAAGTACGGAATGC
β-actin	F: GATGATGAAATTGCCGCACTG
	R: ACCAACCATGACACCCTGATGT
