# Supplementary material for: Transcriptome Analysis Reveals the Potential Key Genes in Nutritional Deposition in the Common Carp (Cyprinus carpio)
Source: Animals (Basel). 2024 Jun 30;14(13):1939. doi: 10.3390/ani14131939 (PMC11240310; doi:10.3390/ani14131939)
Supplement: Supplementary file 1 [file animals-14-01939-s001.zip › table.S2 Results of the sequencing data quality.xlsx]

## Sheet: Sheet1
Sample		Clean Reads	Total Mapped	Multiple Mapped	Uniquely Mapped	Raw Read Number	Raw Bases (bp)	Raw Q30 Number	Raw Q20 (%)	Raw Q30 (%)
LIVER	YC-1	42755260	38275857 (89.52%)	2946546 (7.70%)	35329311 (92.30%)	43598256	6583336656	6284149247	98.38	95.46
	YC-2	51764972	46662236 (90.14%)	3627427 (7.77%)	43034809 (92.23%)	52654472	7950825272	7605360266	98.47	95.65
	YC-3	45024646	40047888 (88.95%)	2926935 (7.31%)	37120953 (92.69%)	45741604	6906982204	6620676971	98.56	95.85
	HC-1	38107276	35103291 (92.12%)	5912767 (16.84%)	29190524 (83.16%)	38837976	5864534376	5598668572	98.39	95.47
	HC-2	39150234	35613174 (90.97%)	4984856 (14.00%)	30628318 (86.00%)	39789722	6008248022	5784408333	98.68	96.27
	HC-3	43227340	38927014 (90.05%)	3373892 (8.67%)	35553122 (91.33%)	43987440	6642103440	6357270980	98.49	95.71
	FFRC-1	43220500	39365479 (91.08%)	6379612 (16.21%)	32985867 (83.79%)	44015838	6646391538	6344180230	98.38	95.45
	FFRC-2	41428784	37781787 (91.20%)	5601800 (14.83%)	32179987 (85.17%)	42406120	6403324120	6113987200	98.42	95.48
	FFRC-3	45596724	40598319 (89.04%)	3319238 (8.18%)	37279081 (91.82%)	46246318	6983194018	6709558728	98.65	96.08
MUSCLE	YC-1	41265968	38527469 (93.36%)	2027173 (5.26%)	36500296 (94.74%)	42039180	6347916180	6065966928	98.43	95.56
	YC-2	44767484	41374125 (92.42%)	1728468 (4.18%)	39645657 (95.82%)	45473204	6866453804	6583318696	98.56	95.88
	YC-3	39437830	36718935 (93.11%)	1688346 (4.60%)	35030589 (95.40%)	40209762	6071674062	5785356296	98.32	95.28
	HC-1	45806158	42761906 (93.35%)	2414488 (5.65%)	40347418 (94.35%)	46801442	7067017742	6716501087	98.23	95.04
	HC-2	39953134	37098625 (92.86%)	1968609 (5.31%)	35130016 (94.69%)	40781554	6158014654	5859883425	98.27	95.16
	HC-3	44973824	42032643 (93.46%)	2286313 (5.44%)	39746330 (94.56%)	45941988	6937240188	6601613833	98.26	95.16
	FFRC-1	49147698	46141431 (93.88%)	2815320 (6.10%)	43326111 (93.90%)	49877574	7531513674	7231609281	98.62	96.02
	FFRC-2	47037544	43846920 (93.22%)	2685779 (6.13%)	41161141 (93.87%)	47928450	7237195950	6915805836	98.43	95.56
	FFRC-3	51397082	47822551 (93.05%)	2132479 (4.46%)	45690072 (95.54%)	52341820	7903614820	7581669935	98.57	95.93
